# Supplementary material for: Path loss measurement and modeling of 5G network in emergency indoor stairwell at 3.7 and 28 GHz
Source: PLoS One. 2023 Mar 28;18(3):e0282781. doi: 10.1371/journal.pone.0282781 (PMC10047544; doi:10.1371/journal.pone.0282781)
Supplement: S1 Data — (XLSX) [file pone.0282781.s002.xlsx]

## Sheet: Sheet1
	Table 1. Measurement data at 3.7 GHz, Horn-horn antenna.
	TX	Power (dB)	Location	Received power (dB)
	SG Power	20	2F	-62.6318
	Cable Loss	-2.8	3F	-85.06
	Ant Gain	10	4F	-94.7345
	Net Power	27.2	5F	-109.512
