# Supplementary material for: Path loss measurement and modeling of 5G network in emergency indoor stairwell at 3.7 and 28 GHz
Source: PLoS One. 2023 Mar 28;18(3):e0282781. doi: 10.1371/journal.pone.0282781 (PMC10047544; doi:10.1371/journal.pone.0282781)
Supplement: S2 Data — (XLSX) [file pone.0282781.s003.xlsx]

## Sheet: Sheet1
	Table 2. Measurement data at 3.7 GHz, Horn-omnidirectional antenna.
	TX	Power (dB)	Location	Received power (dB)
	SG Power	20	2F	-67.3891
	Cable Loss	-2.8	3F	-85.0173
	Ant Gain	10	4F	-99.6991
	Net Power	27.2	5F	-106.719
