# Supplementary material for: Path loss measurement and modeling of 5G network in emergency indoor stairwell at 3.7 and 28 GHz
Source: PLoS One. 2023 Mar 28;18(3):e0282781. doi: 10.1371/journal.pone.0282781 (PMC10047544; doi:10.1371/journal.pone.0282781)
Supplement: S3 Data — (XLSX) [file pone.0282781.s004.xlsx]

## Sheet: Sheet1
	Table 3. Measurement data at 28 GHz, Horn-horn antenna.
	TX	Power (dB)	Location	Received power (dB)
	SG Power	20	2F	-81.5455
	Cable Loss	-9.4	3F	-114.823
	Ant Gain	20	4F	-108.265
	Net Power	30.6	5F	-121.999
